# Supplementary material for: Highly specific PCR-RFLP assays for karyotyping the widespread 2Rb inversion in malaria vectors of the Anopheles gambiae complex
Source: Parasit Vectors. 2020 Jan 10;13:16. doi: 10.1186/s13071-019-3877-x (PMC6954590; doi:10.1186/s13071-019-3877-x)
Supplement: Supplementary file 1 — Additional file 1: Table S1. Detailed genotypic concordance between cytological karyotype and individual PCR-RFLP genotyping assay. [file 13071_2019_3877_MOESM1_ESM.xlsx]

## Sheet: Table S1
Additional file 1: Table S1. Detailed genotypic concordance between cytological karyotype and individual PCR-RFLP genotyping assay.
Country	Locality	Reference	years of collection	Species	2Rb karyotype
						Dra III			MspA I			Tat I			N discordances
					cytologic	+/+	b/+	b/b	+/+	b/+	b/b	+/+	b/+	b/b	dra	msp	tat
The Gambia 1	various sites	Caputo et al. 2014 [1]	2006	An. coluzzii	+/+	0	0	0	0	0	0	0	0	0
					b/+	0	1	0	0	1	0	1	0	0	0	0	2
					b/b	0	0	3	0	0	3	0	1	2
				An. gambiae	+/+	11	0	0	11	0	0	8	0	0
					b/+	0	14	1	0	12	2	0	11	0	1	2	0
					b/b	0	0	7	0	0	7	0	0	3
Guinea Bissau 2	various sites	Vicente et al. 2017 [2]	2010	An. coluzzii	+/+	1	0	0	1	0	0	1	0	0
					b/+	0	2	0	0	2	0	0	2	0	0	0	0
					b/b	0	0	0	0	0	0	0	0	0
				An. gambiae	+/+	14	0	0	13	0	0	13	0	0
					b/+	0	3	0	0	3	0	0	3	0	0	0	0
					b/b	0	0	1	0	0	0	0	0	0
Senegal 3	Douma/Kaguite, Seleky	Petrarca et al 1987 [3]	1986	An. coluzzii	+/+	1	0	0	1	0	0	1	0	0
					b/+	0	0	0	0	0	0	0	0	0	0	1	0
					b/b	0	0	1	0	1	0	0	0	1
				An. gambiae	+/+	22	1	0	20	2	0	23	0	0
					b/+	0	2	0	0	2	0	0	2	0	1	2	0
					b/b	0	0	0	0	0	0	0	0	0
Mali 3	Selinkineyi	V. Petrarca, unpublished	1993-1995	An. coluzzii	+/+	27	2	0	28	1	0	19	9	1
					b/+	1	60	0	1	61	1	6	52	5	4	3	28
					b/b	0	1	39	0	0	39	0	7	33
				An. gambiae	+/+	4	0	0	4	0	0	4	0	0
					b/+	0	2	0	0	2	0	0	2	0	0	1	1
					b/b	0	0	1	1	0	1	1	0	1
Mali 4	Monomtenga	Coulibaly et al. 2007 [4]	2004	An. coluzzii	+/+	2	0	0
					b/+	1	40	3							6
					b/b	0	2	33
				An. gambiae	+/+	10	0	0	1	1	0	2	1	0
					b/+	1	21	0	0	8	2	2	7	1	2	3	6
					b/b	0	1	17	0	0	6	0	2	5
Burkina Faso 5	various sites	White et al. 2007 [5]	2004	An. gambiae	+/+	2	0	0	2	0	0	1	1	0
					b/+	0	8	1	1	4	4	2	7	0	1	6	3
					b/b	0	0	9	0	1	8	0	0	9
Benin 6	Dedokpo/Cotonou	Akogbeto 1995 [6]	1986-89	An. coluzzii	+/+	17	0	0	17	0	0	14	3	0
					b/+	0	2	0	0	2	0	1	1	0	0	0	4
					b/b	0	0	0	0	0	0	0	0	0
Cameroon 7	various sites	Simard et al. 2009 [7]	2005	An. coluzzii	+/+	9	0	0	9	0	0	9	0	0
					b/+	0	0	0	0	0	0	0	0	0	0	0	0
					b/b	0	0	1	0	0	1	0	0	1
			?	An. gambiae	+/+	60	2	0	55	3	4	60	2	0
					b/+	2	83	6	9	33	48	5	78	8	13	66	22
					b/b	1	2	120	1	1	120	2	5	115
Democratic Republic of Congo 3	Uvira	V. Petrarca, unpublished	1995	An. gambiae	+/+	10	0	0	10	0	0	10	0	0
					b/+	0	1	1	0	2	0	0	2	0	1	0	0
					b/b	0	0	0	0	0	0	0	0	0
Tanzania 3	Kitali	V. Petrarca, unpublished	1995	An. gambiae	+/+	0	1	0	1	0	0	1	0	0	1	0	0
Burkina Faso- lab colony	colony	LSTM		An. coluzzii	+/+	5	0	0	5	0	0	5	0	0
					b/+	0	19	0	1	20	0	8	10	0	0	1	8
					b/b	0	0	1	0	0	1	0	0	1
TOTAL	various sites			An. coluzzii	+/+	62	2	0	61	1	0	49	12	1		Discrepancies		DraIII		% disc	% conc
					b/+	2	124	3	2	86	1	16	65	5		coluzzii		10	274	3.64964	96.3504
					b/b	0	3	78	0	1	44	0	8	38		gambiae		20	442	4.52489	95.4751
				An. gambiae	+/+	133	4	0	117	6	4	122	4	0
					b/+	3	134	9	10	66	56	9	112	9		Discrepancies		MspAI		% disc	% conc
					b/b	1	3	155	2	2	142	3	7	133		coluzzii		5	196	2.55102	97.449
				total	+/+	195	6	0	178	7	4	171	16	1		gambiae		80	405	19.7531	80.2469
					b/+	5	258	12	12	152	57	25	177	14
					b/b	1	6	233	2	3	186	3	15	171		Discrepancies		TatI		% disc	% conc
																coluzzii		42	194	21.6495	78.3505
																gambiae		32	399	8.02005	91.9799
1. Caputo, B., D. Nwakanma, F. P. Caputo, M. Jawara, E. C. Oriero et al., 2014 Prominent intra-specific genetic divergence within Anopheles gambiae sibling species triggered by habitat discontinuities across a riverine landscape. Mol. Ecol. 23: 4574-4589.
2. Vicente, J. L., C. S. Clarkson, B. Caputo, B. Gomes, M. Pombi et al., 2017 Massive introgression drives species radiation at the range limit of Anopheles gambiae. Sci. Rep. 7: 46451.
3. Petrarca, V., J. Vercruysse, and M. Coluzzi, 1987 Observations on the Anopheles gambiae complex in the Senegal River Basin, West Africa. Med. Vet. Entomol. 1: 303-312.
4. Coulibaly, M. B., M. Pombi, B. Caputo, D. Nwakanma, M. Jawara et al., 2007 PCR-based karyotyping of Anopheles gambiae inversion 2Rj identifies the BAMAKO chromosomal form. Malar. J. 6: 133.
5. White, B. J., F. Santolamazza, L. Kamau, M. Pombi, O. Grushko et al., 2007 Molecular karyotyping of the 2La inversion in Anopheles gambiae. Am. J. Trop. Med. Hyg. 76: 334-339.
6. Akogbeto, M., 1995 Entomological study on malaria transmission in coastal and lagoon areas: the case of a village built on a brackish lake. Ann. Soc. Belg. Med. Trop. 75: 219-227.
7. Simard, F., D. Ayala, G. C. Kamdem, J. Etouna, K. Ose et al., 2009 Ecological niche partitioning between the M and S molecular forms of Anopheles gambiae in Cameroon: the ecological side of speciation. BMC Ecol. 9: 17.
